# Supplementary material for: Hotspot gene mutations and treatment response in myelodysplastic syndromes (MDS): predictive biomarkers and targeted strategies
Source: Front Med (Lausanne). 2026 Jan 5;12:1712877. doi: 10.3389/fmed.2025.1712877 (PMC12812748; doi:10.3389/fmed.2025.1712877)
Supplement: Supplementary file 1 [file Table_1.xls]

## Sheet: 0
Table1 Comprehensive information on MDS-related mutated genes（2, 14-16）
Mutated Gene	Function	Location	Prevalence	Prognostic Implications
ASXL1	Involved in chromatin remodeling and gene expression regulation	20q11	11%~21%	Adverse prognosis, associated with disease progression and shortened survival
TET2	Regulates DNA demethylation and maintains gene expression balance	4q24	0.21	Relatively favorable prognosis, associated with increased sensitivity to HMAs
DNMT3A		2p23.3	5%~12%	Prognostic significance remains unclear; some studies suggest possible association with treatment response
	Involved in DNA methylation and gene silencing
RUNX1	Involved in the maintenance and differentiation of hematopoietic stem cells	21q22.12	5%~10%	Adverse prognosis, associated with poor response to chemotherapy
BCOR	Involved in transcriptional regulation and chromatin modification	Xp11.4	2%~5%	Adverse prognosis, associated with chemoresistance
EZH2	Mediates histone methylation and regulates gene silencing	7q36	0.06	Adverse prognosis, associated with disease progression
TP53	Regulates cell cycle, DNA repair, and apoptosis	17q13.1	5%~10%	Extremely poor prognosis, associated with rapid disease progression and significantly shortened survival
IDH1/IDH2	Involved in cell metabolism and oxidative stress regulation	2q33/15q26	0.6~3.5/2.1%~4.0%	Prognosis depends on mutation type; some mutations are associated with a better prognosis
